# Supplementary material for: High-Dose Ethanol-Induced Immunosuppression Modulates Sex-Specific Disease Outcomes in a Murine Model of Multiple Sclerosis
Source: Biomolecules. 2026 Mar 13;16(3):427. doi: 10.3390/biom16030427 (PMC13023817; doi:10.3390/biom16030427)
Supplement: Supplementary file 1 [file biomolecules-16-00427-s001.zip]

Archive with 1 entries (1 files):
- biomolecules-4161677-supplementary.pdf
